# Supplementary material for: Diversity and Distribution of Deep-Sea Shrimps in the Ross Sea Region of Antarctica
Source: PLoS One. 2014 Jul 22;9(7):e103195. doi: 10.1371/journal.pone.0103195 (PMC4106907; doi:10.1371/journal.pone.0103195)
Supplement: Table S2 — Independent location records used for model validation. (XLS) [file pone.0103195.s002.xls]

## Sheet: Sheet1
Diversity and distribution of deep-sea shrimps in the Ross Sea region of Antarctica
Zeenatul Basher1*, David A. Bowden2and Mark J. Costello1
1Institute of Marine Science, The University of Auckland, Auckland, New Zealand
2Coasts and Oceans Centre, National Institute of Water and Atmospheric Research (NIWA), Wellington, New Zealand
Supporting Information
Table S2: Independent location records used for model validation
Catalognumber	Scientificname	Latitude	Longitude	Yearcollected	Monthcollected	Daycollected	Depth_Min	Depth_Max	C.Method	Country	Locality	Ocean	Phylum	Class	Ordername	Family	Genus	Species	Scientificnameauthor	Collector	Timeofday	Fieldnumber	Startmonthcollected	Startdaycollected	Julianday	Startjulianday	Observedindividualcount	Coordinateprecision	Endmonthcollected	Enddaycollected	Datelastmodified	Citation	Collectioncode	Institutioncode	Basisofrecord	Res_name	Source	Recordurl
1.12484e+06	Notocrangon antarcticus	-77.058	166.233	1967	1	22	891	891	Trawl-Blake	Antarctica	Victoria Land, Ross Island, off Island	Antarctic Ocean	Arthropoda	Malacostraca	Decapoda	Crangonidae	Notocrangon	antarcticus	Pfeffer, 1887	University of Southern California		USARP/EL/27/1907/USC	1	22	22	22	19		1	22	2009-08-24T11:37:00Z	Department of Invertebrate Zoology, Research and Collections Information System, NMNH, Smithsonian Institution. See: http://www.mnh.si.edu/rc/db/collection_db_policy1.html, 05-14-2010	Invertebrate Zoology	USNM	S	http://www.nmnh.si.edu/iz	National Museum of Natural History, Smithsonian Institution	http://acsmith.si.edu/emuwebizweb/pages/nmnh/iz/Display.php?irn=946080
1.12485e+06	Notocrangon antarcticus	-77.558	174.758	1967	1	25	728	728	Trawl-Blake	Antarctica	Victoria Land, Ross Island, west of island	Antarctic Ocean	Arthropoda	Malacostraca	Decapoda	Crangonidae	Notocrangon	antarcticus	Pfeffer, 1887	University of Southern California		USARP/EL/27/1916/USC	1	25	25	25	1		1	25	2009-08-25T13:06:00Z	Department of Invertebrate Zoology, Research and Collections Information System, NMNH, Smithsonian Institution. See: http://www.mnh.si.edu/rc/db/collection_db_policy1.html, 05-14-2010	Invertebrate Zoology	USNM	S	http://www.nmnh.si.edu/iz	National Museum of Natural History, Smithsonian Institution	http://acsmith.si.edu/emuwebizweb/pages/nmnh/iz/Display.php?irn=946097
1.12485e+06	Notocrangon antarcticus	-77.717	-167.692	1968	2	5	547	552	Trawl-Blake	Antarctica	center of sea	Antarctic Ocean	Arthropoda	Malacostraca	Decapoda	Crangonidae	Notocrangon	antarcticus	Pfeffer, 1887	University of Southern California		USARP/EL/32/2101/USC	2	5	36	36	29		2	5	2009-08-24T11:38:00Z	Department of Invertebrate Zoology, Research and Collections Information System, NMNH, Smithsonian Institution. See: http://www.mnh.si.edu/rc/db/collection_db_policy1.html, 05-14-2010	Invertebrate Zoology	USNM	S	http://www.nmnh.si.edu/iz	National Museum of Natural History, Smithsonian Institution	http://acsmith.si.edu/emuwebizweb/pages/nmnh/iz/Display.php?irn=946099
1.12486e+06	Notocrangon antarcticus	-77.233	169.2	1967	1	24	930	930	Trawl-Blake	Antarctica	Victoria Land, Ross Island, north side of island	Antarctic Ocean	Arthropoda	Malacostraca	Decapoda	Crangonidae	Notocrangon	antarcticus	Pfeffer, 1887	University of Southern California		USARP/EL/27/1910/USC	1	24	24	24	57		1	24	2009-08-24T11:37:00Z	Department of Invertebrate Zoology, Research and Collections Information System, NMNH, Smithsonian Institution. See: http://www.mnh.si.edu/rc/db/collection_db_policy1.html, 05-14-2010	Invertebrate Zoology	USNM	S	http://www.nmnh.si.edu/iz	National Museum of Natural History, Smithsonian Institution	http://acsmith.si.edu/emuwebizweb/pages/nmnh/iz/Display.php?irn=946107
1.12486e+06	Notocrangon antarcticus	-77.867	177.6	1967	1	25	769	770	Trawl-Blake	Antarctica	Victoria Land, Ross Island, west of island	Antarctic Ocean	Arthropoda	Malacostraca	Decapoda	Crangonidae	Notocrangon	antarcticus	Pfeffer, 1887	University of Southern California		USARP/EL/27/1919/USC	1	25	25	25	23		1	25	2009-08-24T11:38:00Z	Department of Invertebrate Zoology, Research and Collections Information System, NMNH, Smithsonian Institution. See: http://www.mnh.si.edu/rc/db/collection_db_policy1.html, 05-14-2010	Invertebrate Zoology	USNM	S	http://www.nmnh.si.edu/iz	National Museum of Natural History, Smithsonian Institution	http://acsmith.si.edu/emuwebizweb/pages/nmnh/iz/Display.php?irn=946112
1.12486e+06	Notocrangon antarcticus	-76.075	-164.808	1968	2	3	513	550	Trawl-Blake	Antarctica	center of sea	Antarctic Ocean	Arthropoda	Malacostraca	Decapoda	Crangonidae	Notocrangon	antarcticus	Pfeffer, 1887	University of Southern California		USARP/EL/32/2095/USC	2	3	34	34	1		2	3	2009-08-24T14:44:00Z	Department of Invertebrate Zoology, Research and Collections Information System, NMNH, Smithsonian Institution. See: http://www.mnh.si.edu/rc/db/collection_db_policy1.html, 05-14-2010	Invertebrate Zoology	USNM	S	http://www.nmnh.si.edu/iz	National Museum of Natural History, Smithsonian Institution	http://acsmith.si.edu/emuwebizweb/pages/nmnh/iz/Display.php?irn=946113
1.12487e+06	Notocrangon antarcticus	-76.975	-171.117	1968	2	2	430	433	Trawl-Blake	Antarctica	center of sea	Antarctic Ocean	Arthropoda	Malacostraca	Decapoda	Crangonidae	Notocrangon	antarcticus	Pfeffer, 1887	University of Southern California		USARP/EL/32/2088/USC	2	2	33	33	55		2	2	2009-08-24T11:37:00Z	Department of Invertebrate Zoology, Research and Collections Information System, NMNH, Smithsonian Institution. See: http://www.mnh.si.edu/rc/db/collection_db_policy1.html, 05-14-2010	Invertebrate Zoology	USNM	S	http://www.nmnh.si.edu/iz	National Museum of Natural History, Smithsonian Institution	http://acsmith.si.edu/emuwebizweb/pages/nmnh/iz/Display.php?irn=946114
1.12487e+06	Notocrangon antarcticus	-75	176.683	1968	1	17	335	338	Trawl-Blake	Antarctica	Victoria Land	Antarctic Ocean	Arthropoda	Malacostraca	Decapoda	Crangonidae	Notocrangon	antarcticus	Pfeffer, 1887	University of Southern California		USARP/EL/32/2029/USC	1	17	17	17	13		1	17	2009-08-24T14:44:00Z	Department of Invertebrate Zoology, Research and Collections Information System, NMNH, Smithsonian Institution. See: http://www.mnh.si.edu/rc/db/collection_db_policy1.html, 05-14-2010	Invertebrate Zoology	USNM	S	http://www.nmnh.si.edu/iz	National Museum of Natural History, Smithsonian Institution	http://acsmith.si.edu/emuwebizweb/pages/nmnh/iz/Display.php?irn=946115
1.00976e+06	Notocrangon antarcticus	-76	172.067	1968	1	19	565	569		Antarctica	Victoria Land	Antarctic Ocean	Arthropoda	Malacostraca	Decapoda	Crangonidae	Notocrangon	antarcticus	Pfeffer, 1887	University of Southern California		USARP/EL/32/2039/USC	1	19	19	19	7		1	19	2009-02-13T15:16:00Z	Department of Invertebrate Zoology, Research and Collections Information System, NMNH, Smithsonian Institution. See: http://www.mnh.si.edu/rc/db/collection_db_policy1.html, 05-14-2010	Invertebrate Zoology	USNM	S	http://www.nmnh.si.edu/iz	National Museum of Natural History, Smithsonian Institution	http://acsmith.si.edu/emuwebizweb/pages/nmnh/iz/Display.php?irn=796025
1.00976e+06	Notocrangon antarcticus	-73.983	170.708	1967	1	16	598	613		Antarctica	Victoria Land, Coulman Island, SE of island	Antarctic Ocean	Arthropoda	Malacostraca	Decapoda	Crangonidae	Notocrangon	antarcticus	Pfeffer, 1887	University of Southern California		USARP/EL/27/1883/USC	1	16	16	16	4		1	16	2006-09-28T10:03:00Z	Department of Invertebrate Zoology, Research and Collections Information System, NMNH, Smithsonian Institution. See: http://www.mnh.si.edu/rc/db/collection_db_policy1.html, 05-14-2010	Invertebrate Zoology	USNM	S	http://www.nmnh.si.edu/iz	National Museum of Natural History, Smithsonian Institution	http://acsmith.si.edu/emuwebizweb/pages/nmnh/iz/Display.php?irn=796026
1.01106e+06	Notocrangon antarcticus	-75.5	165.733	1958	11	29	631	631		Antarctica	Victoria Land, Terra Nova Bay, south of bay	Antarctic Ocean	Arthropoda	Malacostraca	Decapoda	Crangonidae	Notocrangon	antarcticus	Pfeffer, 1887	Stanford University		USARP/GL/GLD-8/STANU	11	29	333	333	1		11	29	2005-06-17T14:36:00Z	Department of Invertebrate Zoology, Research and Collections Information System, NMNH, Smithsonian Institution. See: http://www.mnh.si.edu/rc/db/collection_db_policy1.html, 05-14-2010	Invertebrate Zoology	USNM	S	http://www.nmnh.si.edu/iz	National Museum of Natural History, Smithsonian Institution	http://acsmith.si.edu/emuwebizweb/pages/nmnh/iz/Display.php?irn=797326
1.12483e+06	Notocrangon antarcticus	-76.492	170.733	1967	1	21	640	646	Trawl-Blake	Antarctica	Victoria Land, Franklin Island, SE of island	Antarctic Ocean	Arthropoda	Malacostraca	Decapoda	Crangonidae	Notocrangon	antarcticus	Pfeffer, 1887	University of Southern California		USARP/EL/27/1903/USC	1	21	21	21	15		1	21	2009-06-25T09:54:00Z	Department of Invertebrate Zoology, Research and Collections Information System, NMNH, Smithsonian Institution. See: http://www.mnh.si.edu/rc/db/collection_db_policy1.html, 05-14-2010	Invertebrate Zoology	USNM	S	http://www.nmnh.si.edu/iz	National Museum of Natural History, Smithsonian Institution	http://acsmith.si.edu/emuwebizweb/pages/nmnh/iz/Display.php?irn=946066
1.12483e+06	Notocrangon antarcticus	-75.533	-178.767	1967	1	26	474	496	Trawl-Blake	Antarctica		Antarctic Ocean	Arthropoda	Malacostraca	Decapoda	Crangonidae	Notocrangon	antarcticus	Pfeffer, 1887	University of Southern California		USARP/EL/27/1922/USC	1	26	26	26	22		1	26	2009-08-24T11:37:00Z	Department of Invertebrate Zoology, Research and Collections Information System, NMNH, Smithsonian Institution. See: http://www.mnh.si.edu/rc/db/collection_db_policy1.html, 05-14-2010	Invertebrate Zoology	USNM	S	http://www.nmnh.si.edu/iz	National Museum of Natural History, Smithsonian Institution	http://acsmith.si.edu/emuwebizweb/pages/nmnh/iz/Display.php?irn=946067
1.12483e+06	Notocrangon antarcticus	-73.533	171.458	1967	1	16	527	538	Trawl-Blake	Antarctica	Victoria Land, Coulman Island, east of island	Antarctic Ocean	Arthropoda	Malacostraca	Decapoda	Crangonidae	Notocrangon	antarcticus	Pfeffer, 1887	University of Southern California		USARP/EL/27/1880/USC	1	16	16	16	13		1	16	2009-08-25T13:06:00Z	Department of Invertebrate Zoology, Research and Collections Information System, NMNH, Smithsonian Institution. See: http://www.mnh.si.edu/rc/db/collection_db_policy1.html, 05-14-2010	Invertebrate Zoology	USNM	S	http://www.nmnh.si.edu/iz	National Museum of Natural History, Smithsonian Institution	http://acsmith.si.edu/emuwebizweb/pages/nmnh/iz/Display.php?irn=946068
1.12484e+06	Notocrangon antarcticus	-74.517	170.183	1967	1	16	311	328	Trawl-Blake	Antarctica	Victoria Land, Coulman Island, South Of Cape	Antarctic Ocean	Arthropoda	Malacostraca	Decapoda	Crangonidae	Notocrangon	antarcticus	Pfeffer, 1887	University of Southern California		EL/27/1885/USC	1	16	16	16	21		1	16	2009-08-25T13:05:00Z	Department of Invertebrate Zoology, Research and Collections Information System, NMNH, Smithsonian Institution. See: http://www.mnh.si.edu/rc/db/collection_db_policy1.html, 05-14-2010	Invertebrate Zoology	USNM	S	http://www.nmnh.si.edu/iz	National Museum of Natural History, Smithsonian Institution	http://acsmith.si.edu/emuwebizweb/pages/nmnh/iz/Display.php?irn=946076
1.12495e+06	Notocrangon antarcticus	-78.383	-173.067	1968	1	26	473	475	Trawl-Blake	Antarctica	Roosevelt Island, east of island	Antarctic Ocean	Arthropoda	Malacostraca	Decapoda	Crangonidae	Notocrangon	antarcticus	Pfeffer, 1887	University of Southern California		USARP/EL/32/2065/USC	1	26	26	26	2		1	26	2009-08-24T14:46:00Z	Department of Invertebrate Zoology, Research and Collections Information System, NMNH, Smithsonian Institution. See: http://www.mnh.si.edu/rc/db/collection_db_policy1.html, 05-14-2010	Invertebrate Zoology	USNM	S	http://www.nmnh.si.edu/iz	National Museum of Natural History, Smithsonian Institution	http://acsmith.si.edu/emuwebizweb/pages/nmnh/iz/Display.php?irn=946210
1.12496e+06	Notocrangon antarcticus	-74.817	172.25	1968	1	17	535	535	Trawl-Blake	Antarctica	Victoria Land	Antarctic Ocean	Arthropoda	Malacostraca	Decapoda	Crangonidae	Notocrangon	antarcticus	Pfeffer, 1887	University of Southern California		USARP/EL/32/2031/USC	1	17	17	17	12		1	17	2009-08-24T14:44:00Z	Department of Invertebrate Zoology, Research and Collections Information System, NMNH, Smithsonian Institution. See: http://www.mnh.si.edu/rc/db/collection_db_policy1.html, 05-14-2010	Invertebrate Zoology	USNM	S	http://www.nmnh.si.edu/iz	National Museum of Natural History, Smithsonian Institution	http://acsmith.si.edu/emuwebizweb/pages/nmnh/iz/Display.php?irn=946212
1.12496e+06	Notocrangon antarcticus	-76.525	174.933	1967	1	20	445	448	Trawl-Blake	Antarctica	Franklin Island, west of island	Antarctic Ocean	Arthropoda	Malacostraca	Decapoda	Crangonidae	Notocrangon	antarcticus	Pfeffer, 1887	University of Southern California		USARP/EL/27/1901/USC	1	20	20	20	19		1	20	2009-08-24T14:44:00Z	Department of Invertebrate Zoology, Research and Collections Information System, NMNH, Smithsonian Institution. See: http://www.mnh.si.edu/rc/db/collection_db_policy1.html, 05-14-2010	Invertebrate Zoology	USNM	S	http://www.nmnh.si.edu/iz	National Museum of Natural History, Smithsonian Institution	http://acsmith.si.edu/emuwebizweb/pages/nmnh/iz/Display.php?irn=946214
1.12496e+06	Notocrangon antarcticus	-73	171.717	1968	1	13	580	580	Trawl-Blake	Antarctica	Victoria Land	Antarctic Ocean	Arthropoda	Malacostraca	Decapoda	Crangonidae	Notocrangon	antarcticus	Pfeffer, 1887	University of Southern California		USARP/EL/32/2009/USC	1	13	13	13	14		1	13	2009-08-25T13:05:00Z	Department of Invertebrate Zoology, Research and Collections Information System, NMNH, Smithsonian Institution. See: http://www.mnh.si.edu/rc/db/collection_db_policy1.html, 05-14-2010	Invertebrate Zoology	USNM	S	http://www.nmnh.si.edu/iz	National Museum of Natural History, Smithsonian Institution	http://acsmith.si.edu/emuwebizweb/pages/nmnh/iz/Display.php?irn=946215
1.12496e+06	Notocrangon antarcticus	-78.475	-165.508	1968	1	28	491	493	Trawl-Blake	Antarctica	Roosevelt Island, north of island	Antarctic Ocean	Arthropoda	Malacostraca	Decapoda	Crangonidae	Notocrangon	antarcticus	Pfeffer, 1887	University of Southern California		USARP/EL/32/2070/USC	1	28	28	28	8		1	28	2009-08-24T11:38:00Z	Department of Invertebrate Zoology, Research and Collections Information System, NMNH, Smithsonian Institution. See: http://www.mnh.si.edu/rc/db/collection_db_policy1.html, 05-14-2010	Invertebrate Zoology	USNM	S	http://www.nmnh.si.edu/iz	National Museum of Natural History, Smithsonian Institution	http://acsmith.si.edu/emuwebizweb/pages/nmnh/iz/Display.php?irn=946217
1.12496e+06	Notocrangon antarcticus	-76.008	-176.767	1968	1	20	566	569	Trawl-Blake	Antarctica		Antarctic Ocean	Arthropoda	Malacostraca	Decapoda	Crangonidae	Notocrangon	antarcticus	Pfeffer, 1887	University of Southern California		USARP/EL/32/2045/USC	1	20	20	20	1		1	20	2009-08-24T14:44:00Z	Department of Invertebrate Zoology, Research and Collections Information System, NMNH, Smithsonian Institution. See: http://www.mnh.si.edu/rc/db/collection_db_policy1.html, 05-14-2010	Invertebrate Zoology	USNM	S	http://www.nmnh.si.edu/iz	National Museum of Natural History, Smithsonian Institution	http://acsmith.si.edu/emuwebizweb/pages/nmnh/iz/Display.php?irn=946218
1.12496e+06	Notocrangon antarcticus	-76.142	168.167	1967	1	18	362	375	Trawl-Blake	Antarctica	Victoria Land, Franklin Island, off Island	Antarctic Ocean	Arthropoda	Malacostraca	Decapoda	Crangonidae	Notocrangon	antarcticus	Pfeffer, 1887	University of Southern California		USARP/EL/27/1897/USC	1	18	18	18	53		1	18	2009-08-24T11:37:00Z	Department of Invertebrate Zoology, Research and Collections Information System, NMNH, Smithsonian Institution. See: http://www.mnh.si.edu/rc/db/collection_db_policy1.html, 05-14-2010	Invertebrate Zoology	USNM	S	http://www.nmnh.si.edu/iz	National Museum of Natural History, Smithsonian Institution	http://acsmith.si.edu/emuwebizweb/pages/nmnh/iz/Display.php?irn=946219
1.12497e+06	Notocrangon antarcticus	-77.142	165.9	1968	1	23	820	826	Trawl-Blake	Antarctica	Victoria Land	Antarctic Ocean	Arthropoda	Malacostraca	Decapoda	Crangonidae	Notocrangon	antarcticus	Pfeffer, 1887	University of Southern California		USARP/EL/32/2053/USC	1	23	23	23	11		1	23	2009-08-24T11:37:00Z	Department of Invertebrate Zoology, Research and Collections Information System, NMNH, Smithsonian Institution. See: http://www.mnh.si.edu/rc/db/collection_db_policy1.html, 05-14-2010	Invertebrate Zoology	USNM	S	http://www.nmnh.si.edu/iz	National Museum of Natural History, Smithsonian Institution	http://acsmith.si.edu/emuwebizweb/pages/nmnh/iz/Display.php?irn=946221
1.12487e+06	Notocrangon antarcticus	-77	-161.983	1968	2	6	525	537	Trawl-Blake	Antarctica		Antarctic Ocean	Arthropoda	Malacostraca	Decapoda	Crangonidae	Notocrangon	antarcticus	Pfeffer, 1887	University of Southern California		USARP/EL/32/2106/USC	2	6	37	37	27		2	6	2009-08-24T11:37:00Z	Department of Invertebrate Zoology, Research and Collections Information System, NMNH, Smithsonian Institution. See: http://www.mnh.si.edu/rc/db/collection_db_policy1.html, 05-14-2010	Invertebrate Zoology	USNM	S	http://www.nmnh.si.edu/iz	National Museum of Natural History, Smithsonian Institution	http://acsmith.si.edu/emuwebizweb/pages/nmnh/iz/Display.php?irn=946116
1.1249e+06	Notocrangon antarcticus	-77.533	-163.058	1968	2	5	606	638	Trawl-Blake	Antarctica		Antarctic Ocean	Arthropoda	Malacostraca	Decapoda	Crangonidae	Notocrangon	antarcticus	Pfeffer, 1887	University of Southern California		USARP/EL/32/2104/USC	2	5	36	36	50		2	5	2009-08-24T11:37:00Z	Department of Invertebrate Zoology, Research and Collections Information System, NMNH, Smithsonian Institution. See: http://www.mnh.si.edu/rc/db/collection_db_policy1.html, 05-14-2010	Invertebrate Zoology	USNM	S	http://www.nmnh.si.edu/iz	National Museum of Natural History, Smithsonian Institution	http://acsmith.si.edu/emuwebizweb/pages/nmnh/iz/Display.php?irn=946151
1.1249e+06	Notocrangon antarcticus	-77.975	178.083	1968	1	25	655	655	Trawl-Blake	Antarctica	Victoria Land	Antarctic Ocean	Arthropoda	Malacostraca	Decapoda	Crangonidae	Notocrangon	antarcticus	Pfeffer, 1887	University of Southern California		USARP/EL/32/2059/USC	1	25	25	25	49		1	25	2009-08-24T11:38:00Z	Department of Invertebrate Zoology, Research and Collections Information System, NMNH, Smithsonian Institution. See: http://www.mnh.si.edu/rc/db/collection_db_policy1.html, 05-14-2010	Invertebrate Zoology	USNM	S	http://www.nmnh.si.edu/iz	National Museum of Natural History, Smithsonian Institution	http://acsmith.si.edu/emuwebizweb/pages/nmnh/iz/Display.php?irn=946153
1.12491e+06	Notocrangon antarcticus	-77.033	-166.733	1968	2	4	408	415	Trawl-BLK-10ft	Antarctica	Center Of Sea	Antarctic Ocean	Arthropoda	Malacostraca	Decapoda	Crangonidae	Notocrangon	antarcticus	Pfeffer, 1887	University of Southern California			2	4	35	35	76		2	4	2009-08-25T13:05:00Z	Department of Invertebrate Zoology, Research and Collections Information System, NMNH, Smithsonian Institution. See: http://www.mnh.si.edu/rc/db/collection_db_policy1.html, 05-14-2010	Invertebrate Zoology	USNM	S	http://www.nmnh.si.edu/iz	National Museum of Natural History, Smithsonian Institution	http://acsmith.si.edu/emuwebizweb/pages/nmnh/iz/Display.php?irn=946158
1.12493e+06	Notocrangon antarcticus	-77.033	168.508	1968	1	22	909	923	Trawl-Blake	Antarctica	Victoria Land	Antarctic Ocean	Arthropoda	Malacostraca	Decapoda	Crangonidae	Notocrangon	antarcticus	Pfeffer, 1887	University of Southern California		USARP/EL/32/2050/USC	1	22	22	22	58		1	22	2009-08-24T11:37:00Z	Department of Invertebrate Zoology, Research and Collections Information System, NMNH, Smithsonian Institution. See: http://www.mnh.si.edu/rc/db/collection_db_policy1.html, 05-14-2010	Invertebrate Zoology	USNM	S	http://www.nmnh.si.edu/iz	National Museum of Natural History, Smithsonian Institution	http://acsmith.si.edu/emuwebizweb/pages/nmnh/iz/Display.php?irn=946183
1.12495e+06	Notocrangon antarcticus	-76.417	-170.467	1968	1	30	568	568	Trawl-Blake	Antarctica	center of sea	Antarctic Ocean	Arthropoda	Malacostraca	Decapoda	Crangonidae	Notocrangon	antarcticus	Pfeffer, 1887	University of Southern California		USARP/EL/32/2075/USC	1	30	30	30	1		1	30	2009-08-24T14:44:00Z	Department of Invertebrate Zoology, Research and Collections Information System, NMNH, Smithsonian Institution. See: http://www.mnh.si.edu/rc/db/collection_db_policy1.html, 05-14-2010	Invertebrate Zoology	USNM	S	http://www.nmnh.si.edu/iz	National Museum of Natural History, Smithsonian Institution	http://acsmith.si.edu/emuwebizweb/pages/nmnh/iz/Display.php?irn=946200
1.12495e+06	Notocrangon antarcticus	-78.4	-168.992	1968	1	27	562	564	Trawl-Blake	Antarctica	Roosevelt Island, NE of Island	Antarctic Ocean	Arthropoda	Malacostraca	Decapoda	Crangonidae	Notocrangon	antarcticus	Pfeffer, 1887	University of Southern California		USARP/EL/32/2068/USC	1	27	27	27	1		1	27	2009-08-24T14:46:00Z	Department of Invertebrate Zoology, Research and Collections Information System, NMNH, Smithsonian Institution. See: http://www.mnh.si.edu/rc/db/collection_db_policy1.html, 05-14-2010	Invertebrate Zoology	USNM	S	http://www.nmnh.si.edu/iz	National Museum of Natural History, Smithsonian Institution	http://acsmith.si.edu/emuwebizweb/pages/nmnh/iz/Display.php?irn=946202
1.12495e+06	Notocrangon antarcticus	-75	169.45	1967	1	17	324	329	Trawl-Blake	Antarctica	Victoria Land, Franklin Island, north of island	Antarctic Ocean	Arthropoda	Malacostraca	Decapoda	Crangonidae	Notocrangon	antarcticus	Pfeffer, 1887	University of Southern California		USARP/EL/27/1889/USC	1	17	17	17	5		1	17	2009-08-24T11:37:00Z	Department of Invertebrate Zoology, Research and Collections Information System, NMNH, Smithsonian Institution. See: http://www.mnh.si.edu/rc/db/collection_db_policy1.html, 05-14-2010	Invertebrate Zoology	USNM	S	http://www.nmnh.si.edu/iz	National Museum of Natural History, Smithsonian Institution	http://acsmith.si.edu/emuwebizweb/pages/nmnh/iz/Display.php?irn=946204
1.12495e+06	Notocrangon antarcticus	-72.958	171.608	1967	1	15	573	576	Trawl-Blake	Antarctica	Victoria Land, Moubray Bay, Cape Hallett, south of cape	Antarctic Ocean	Arthropoda	Malacostraca	Decapoda	Crangonidae	Notocrangon	antarcticus	Pfeffer, 1887	University of Southern California		USARP/EL/27/1878/USC	1	15	15	15	1		1	15	2009-08-24T14:43:00Z	Department of Invertebrate Zoology, Research and Collections Information System, NMNH, Smithsonian Institution. See: http://www.mnh.si.edu/rc/db/collection_db_policy1.html, 05-14-2010	Invertebrate Zoology	USNM	S	http://www.nmnh.si.edu/iz	National Museum of Natural History, Smithsonian Institution	http://acsmith.si.edu/emuwebizweb/pages/nmnh/iz/Display.php?irn=946205
1.12495e+06	Notocrangon antarcticus	-74.1	-175.025	1968	2	8	2350	2350	Trawl-Blake	Antarctica		Antarctic Ocean	Arthropoda	Malacostraca	Decapoda	Crangonidae	Notocrangon	antarcticus	Pfeffer, 1887	University of Southern California		USARP/EL/32/2110/USC	2	8	39	39	3		2	8	2009-08-24T11:36:00Z	Department of Invertebrate Zoology, Research and Collections Information System, NMNH, Smithsonian Institution. See: http://www.mnh.si.edu/rc/db/collection_db_policy1.html, 05-14-2010	Invertebrate Zoology	USNM	S	http://www.nmnh.si.edu/iz	National Museum of Natural History, Smithsonian Institution	http://acsmith.si.edu/emuwebizweb/pages/nmnh/iz/Display.php?irn=946207
1.12495e+06	Notocrangon antarcticus	-74.533	168.283	1968	1	18	876	876	Trawl-Blake	Antarctica	Victoria Land	Antarctic Ocean	Arthropoda	Malacostraca	Decapoda	Crangonidae	Notocrangon	antarcticus	Pfeffer, 1887	University of Southern California		USARP/EL/32/2035/USC	1	18	18	18	1		1	18	2009-08-24T14:44:00Z	Department of Invertebrate Zoology, Research and Collections Information System, NMNH, Smithsonian Institution. See: http://www.mnh.si.edu/rc/db/collection_db_policy1.html, 05-14-2010	Invertebrate Zoology	USNM	S	http://www.nmnh.si.edu/iz	National Museum of Natural History, Smithsonian Institution	http://acsmith.si.edu/emuwebizweb/pages/nmnh/iz/Display.php?irn=946208
1.12495e+06	Notocrangon antarcticus	-76.475	167.933	1967	1	21	741	747	Trawl-Blake	Antarctica	Victoria Land, between Franklin and Beaufort Islands	Antarctic Ocean	Arthropoda	Malacostraca	Decapoda	Crangonidae	Notocrangon	antarcticus	Pfeffer, 1887	University of Southern California		USARP/EL/27/1905/USC	1	21	21	21	14		1	21	2009-08-25T13:05:00Z	Department of Invertebrate Zoology, Research and Collections Information System, NMNH, Smithsonian Institution. See: http://www.mnh.si.edu/rc/db/collection_db_policy1.html, 05-14-2010	Invertebrate Zoology	USNM	S	http://www.nmnh.si.edu/iz	National Museum of Natural History, Smithsonian Institution	http://acsmith.si.edu/emuwebizweb/pages/nmnh/iz/Display.php?irn=946209
1.12487e+06	Notocrangon antarcticus	-77.667	-176.825	1968	2	1	595	600	Trawl-Blake	Antarctica	center of sea	Antarctic Ocean	Arthropoda	Malacostraca	Decapoda	Crangonidae	Notocrangon	antarcticus	Pfeffer, 1887	University of Southern California		USARP/EL/32/2083/USC	2	1	32	32	8		2	1	2009-08-24T14:46:00Z	Department of Invertebrate Zoology, Research and Collections Information System, NMNH, Smithsonian Institution. See: http://www.mnh.si.edu/rc/db/collection_db_policy1.html, 05-14-2010	Invertebrate Zoology	USNM	S	http://www.nmnh.si.edu/iz	National Museum of Natural History, Smithsonian Institution	http://acsmith.si.edu/emuwebizweb/pages/nmnh/iz/Display.php?irn=946118
1.12487e+06	Notocrangon antarcticus	-76.15	-165.117	1968	2	4	494	498	Trawl-Blake	Antarctica	center of sea	Antarctic Ocean	Arthropoda	Malacostraca	Decapoda	Crangonidae	Notocrangon	antarcticus	Pfeffer, 1887	University of Southern California		USARP/EL/32/2097/USC	2	4	35	35	1		2	4	2009-08-24T14:40:00Z	Department of Invertebrate Zoology, Research and Collections Information System, NMNH, Smithsonian Institution. See: http://www.mnh.si.edu/rc/db/collection_db_policy1.html, 05-14-2010	Invertebrate Zoology	USNM	S	http://www.nmnh.si.edu/iz	National Museum of Natural History, Smithsonian Institution	http://acsmith.si.edu/emuwebizweb/pages/nmnh/iz/Display.php?irn=946120
1.12487e+06	Notocrangon antarcticus	-77.583	174.975	1968	1	25	731	731	Trawl-Blake	Antarctica	Victoria Land	Antarctic Ocean	Arthropoda	Malacostraca	Decapoda	Crangonidae	Notocrangon	antarcticus	Pfeffer, 1887	University of Southern California		USARP/EL/32/2057/USC	1	25	25	25	3		1	25	2009-08-24T14:45:00Z	Department of Invertebrate Zoology, Research and Collections Information System, NMNH, Smithsonian Institution. See: http://www.mnh.si.edu/rc/db/collection_db_policy1.html, 05-14-2010	Invertebrate Zoology	USNM	S	http://www.nmnh.si.edu/iz	National Museum of Natural History, Smithsonian Institution	http://acsmith.si.edu/emuwebizweb/pages/nmnh/iz/Display.php?irn=946123
1.12488e+06	Notocrangon antarcticus	-75.45	168.833	1967	1	18	364	366	Trawl-BLK-10ft	Antarctica		Antarctic Ocean	Arthropoda	Malacostraca	Decapoda	Crangonidae	Notocrangon	antarcticus	Pfeffer, 1887	University of Southern California			1	18	18	18	72		1	18	2009-08-25T13:05:00Z	Department of Invertebrate Zoology, Research and Collections Information System, NMNH, Smithsonian Institution. See: http://www.mnh.si.edu/rc/db/collection_db_policy1.html, 05-14-2010	Invertebrate Zoology	USNM	S	http://www.nmnh.si.edu/iz	National Museum of Natural History, Smithsonian Institution	http://acsmith.si.edu/emuwebizweb/pages/nmnh/iz/Display.php?irn=946128
1.12488e+06	Notocrangon antarcticus	-75.025	168.458	1968	1	18	334	335	Trawl-Blake	Antarctica	Victoria Land	Antarctic Ocean	Arthropoda	Malacostraca	Decapoda	Crangonidae	Notocrangon	antarcticus	Pfeffer, 1887	University of Southern California		USARP/EL/32/2036/USC	1	18	18	18	26		1	18	2009-08-24T11:36:00Z	Department of Invertebrate Zoology, Research and Collections Information System, NMNH, Smithsonian Institution. See: http://www.mnh.si.edu/rc/db/collection_db_policy1.html, 05-14-2010	Invertebrate Zoology	USNM	S	http://www.nmnh.si.edu/iz	National Museum of Natural History, Smithsonian Institution	http://acsmith.si.edu/emuwebizweb/pages/nmnh/iz/Display.php?irn=946131
1.12489e+06	Notocrangon antarcticus	-73.975	170.908	1968	1	13	589	608	Trawl-Blake	Antarctica	Victoria Land	Antarctic Ocean	Arthropoda	Malacostraca	Decapoda	Crangonidae	Notocrangon	antarcticus	Pfeffer, 1887	University of Southern California		USARP/EL/32/2012/USC	1	13	13	13	1		1	13	2009-08-24T14:43:00Z	Department of Invertebrate Zoology, Research and Collections Information System, NMNH, Smithsonian Institution. See: http://www.mnh.si.edu/rc/db/collection_db_policy1.html, 05-14-2010	Invertebrate Zoology	USNM	S	http://www.nmnh.si.edu/iz	National Museum of Natural History, Smithsonian Institution	http://acsmith.si.edu/emuwebizweb/pages/nmnh/iz/Display.php?irn=946134
1.12489e+06	Notocrangon antarcticus	-75.975	178.233	1968	1	20	513	517	Trawl-Blake	Antarctica	Victoria Land	Antarctic Ocean	Arthropoda	Malacostraca	Decapoda	Crangonidae	Notocrangon	antarcticus	Pfeffer, 1887	University of Southern California		USARP/EL/32/2041/USC	1	20	20	20	2		1	20	2009-08-24T14:44:00Z	Department of Invertebrate Zoology, Research and Collections Information System, NMNH, Smithsonian Institution. See: http://www.mnh.si.edu/rc/db/collection_db_policy1.html, 05-14-2010	Invertebrate Zoology	USNM	S	http://www.nmnh.si.edu/iz	National Museum of Natural History, Smithsonian Institution	http://acsmith.si.edu/emuwebizweb/pages/nmnh/iz/Display.php?irn=946135
1.12489e+06	Notocrangon antarcticus	-78.283	-177.942	1968	1	26	636	637	Trawl-Blake	Antarctica	Roosevelt Island, east of island	Antarctic Ocean	Arthropoda	Malacostraca	Decapoda	Crangonidae	Notocrangon	antarcticus	Pfeffer, 1887	University of Southern California		USARP/EL/32/2063/USC	1	26	26	26	26		1	26	2009-08-24T11:38:00Z	Department of Invertebrate Zoology, Research and Collections Information System, NMNH, Smithsonian Institution. See: http://www.mnh.si.edu/rc/db/collection_db_policy1.html, 05-14-2010	Invertebrate Zoology	USNM	S	http://www.nmnh.si.edu/iz	National Museum of Natural History, Smithsonian Institution	http://acsmith.si.edu/emuwebizweb/pages/nmnh/iz/Display.php?irn=946137
1.12492e+06	Notocrangon antarcticus	-77.525	-172.458	1968	2	1	468	482	Trawl-Blake	Antarctica	center of sea	Antarctic Ocean	Arthropoda	Malacostraca	Decapoda	Crangonidae	Notocrangon	antarcticus	Pfeffer, 1887	University of Southern California		USARP/EL/32/2085/USC	2	1	32	32	90		2	1	2009-08-24T11:32:00Z	Department of Invertebrate Zoology, Research and Collections Information System, NMNH, Smithsonian Institution. See: http://www.mnh.si.edu/rc/db/collection_db_policy1.html, 05-14-2010	Invertebrate Zoology	USNM	S	http://www.nmnh.si.edu/iz	National Museum of Natural History, Smithsonian Institution	http://acsmith.si.edu/emuwebizweb/pages/nmnh/iz/Display.php?irn=946169
1.12497e+06	Notocrangon antarcticus	-49.85	178.575	1968	2	26	2010	2100	Trawl-Blake	New Zealand	Antipodes Islands	South Pacific Ocean	Arthropoda	Malacostraca	Decapoda	Crangonidae	Notocrangon	antarcticus	Pfeffer, 1887	University of Southern California		USARP/EL/32/2143/USC	2	26	57	57	5		2	26	2009-08-24T14:49:00Z	Department of Invertebrate Zoology, Research and Collections Information System, NMNH, Smithsonian Institution. See: http://www.mnh.si.edu/rc/db/collection_db_policy1.html, 05-14-2010	Invertebrate Zoology	USNM	S	http://www.nmnh.si.edu/iz	National Museum of Natural History, Smithsonian Institution	http://acsmith.si.edu/emuwebizweb/pages/nmnh/iz/Display.php?irn=946222
1.12497e+06	Notocrangon antarcticus	-77.342	172.683	1967	1	24	662	664	Trawl-Blake	Antarctica	Victoria Land, Ross Island, west of island	Antarctic Ocean	Arthropoda	Malacostraca	Decapoda	Crangonidae	Notocrangon	antarcticus	Pfeffer, 1887	University of Southern California		USARP/EL/27/1913/USC	1	24	24	24	21		1	24	2009-08-24T11:37:00Z	Department of Invertebrate Zoology, Research and Collections Information System, NMNH, Smithsonian Institution. See: http://www.mnh.si.edu/rc/db/collection_db_policy1.html, 05-14-2010	Invertebrate Zoology	USNM	S	http://www.nmnh.si.edu/iz	National Museum of Natural History, Smithsonian Institution	http://acsmith.si.edu/emuwebizweb/pages/nmnh/iz/Display.php?irn=946223
1.12488e+06	Notocrangon antarcticus	-77.1517	-158.998	1972	2	15	344	357	Trawl-Menzies	Antarctica		Antarctic Ocean	Arthropoda	Malacostraca	Decapoda	Crangonidae	Notocrangon	antarcticus	Pfeffer, 1887	Smithsonian Oceanographic Sorting Center		USARP/EL/51/5769/SOSC	2	15	46	46	6		2	15	2009-08-24T14:45:00Z	Department of Invertebrate Zoology, Research and Collections Information System, NMNH, Smithsonian Institution. See: http://www.mnh.si.edu/rc/db/collection_db_policy1.html, 05-14-2010	Invertebrate Zoology	USNM	S	http://www.nmnh.si.edu/iz	National Museum of Natural History, Smithsonian Institution	http://acsmith.si.edu/emuwebizweb/pages/nmnh/iz/Display.php?irn=946126
1.12488e+06	Notocrangon antarcticus	-76.035	-179.95	1972	2	9	347	358	Trawl-Menzies	Antarctica	Victoria Land, Moubray Pennell Bank	Antarctic Ocean	Arthropoda	Malacostraca	Decapoda	Crangonidae	Notocrangon	antarcticus	Pfeffer, 1887	Smithsonian Oceanographic Sorting Center		EL/51/5762/SOSC	2	9	40	40	2		2	9	2009-08-24T14:44:00Z	Department of Invertebrate Zoology, Research and Collections Information System, NMNH, Smithsonian Institution. See: http://www.mnh.si.edu/rc/db/collection_db_policy1.html, 05-14-2010	Invertebrate Zoology	USNM	S	http://www.nmnh.si.edu/iz	National Museum of Natural History, Smithsonian Institution	http://acsmith.si.edu/emuwebizweb/pages/nmnh/iz/Display.php?irn=946130
TNSTN294	Notocrangon antarcticus	-74.4167	-166.783				0	1750		Antarctica	Ross Sea	Antarctic Ocean	Arthropoda	Malacostraca	Decapoda	Crangonidae	Notocrangon	antarcticus	Pfeffer, 1887	BAS		STN 294										De Grave, S., C.H.J.M. Fransen (2011) Carideorum Catalogus: The Recent Species of the Dendrobranchiate, Stenopodidean, Procarididean and Caridean Shrimps (Crustacea: Decapoda). Zoologische Mededelingen Leiden, 84, 195-589.	Terra Nova Expedition		S	De Grave, S., C.H.J.M. Fransen (2011) Carideorum Catalogus: The Recent Species of the Dendrobranchiate, Stenopodidean, Procarididean and Caridean Shrimps (Crustacea: Decapoda). Zoologische Mededelingen Leiden, 84, 195-589.	Journal
TNSTN338	Notocrangon antarcticus	-77.2167	164.3				379	379		Antarctica	McMurdo Sound	Antarctic Ocean	Arthropoda	Malacostraca	Decapoda	Crangonidae	Notocrangon	antarcticus	Pfeffer, 1887	BAS		STN 338										De Grave, S., C.H.J.M. Fransen (2011) Carideorum Catalogus: The Recent Species of the Dendrobranchiate, Stenopodidean, Procarididean and Caridean Shrimps (Crustacea: Decapoda). Zoologische Mededelingen Leiden, 84, 195-589.	Terra Nova Expedition		S	De Grave, S., C.H.J.M. Fransen (2011) Carideorum Catalogus: The Recent Species of the Dendrobranchiate, Stenopodidean, Procarididean and Caridean Shrimps (Crustacea: Decapoda). Zoologische Mededelingen Leiden, 84, 195-589.	Journal
TNSTN355	Notocrangon antarcticus	-77.7667	166.133				547	547		Antarctica	McMurdo Sound	Antarctic Ocean	Arthropoda	Malacostraca	Decapoda	Crangonidae	Notocrangon	antarcticus	Pfeffer, 1887	BAS		STN 355										De Grave, S., C.H.J.M. Fransen (2011) Carideorum Catalogus: The Recent Species of the Dendrobranchiate, Stenopodidean, Procarididean and Caridean Shrimps (Crustacea: Decapoda). Zoologische Mededelingen Leiden, 84, 195-589.	Terra Nova Expedition		S	De Grave, S., C.H.J.M. Fransen (2011) Carideorum Catalogus: The Recent Species of the Dendrobranchiate, Stenopodidean, Procarididean and Caridean Shrimps (Crustacea: Decapoda). Zoologische Mededelingen Leiden, 84, 195-589.	Journal
TBSTN339	Notocrangon antarcticus	-77.0833	164.283				256	256		Antarctica	McMurdo Sound	Antarctic Ocean	Arthropoda	Malacostraca	Decapoda	Crangonidae	Notocrangon	antarcticus	Pfeffer, 1887	BAS		STN 339										De Grave, S., C.H.J.M. Fransen (2011) Carideorum Catalogus: The Recent Species of the Dendrobranchiate, Stenopodidean, Procarididean and Caridean Shrimps (Crustacea: Decapoda). Zoologische Mededelingen Leiden, 84, 195-589.	Terra Nova Expedition		S	De Grave, S., C.H.J.M. Fransen (2011) Carideorum Catalogus: The Recent Species of the Dendrobranchiate, Stenopodidean, Procarididean and Caridean Shrimps (Crustacea: Decapoda). Zoologische Mededelingen Leiden, 84, 195-589.	Journal
JD1	Notocrangon antarcticus	-76.6023	176.802									Antarctic Ocean	Arthropoda	Malacostraca	Decapoda	Crangonidae	Notocrangon	antarcticus	Pfeffer, 1887													Dambach, J., Thatje, S., Rödder, D., Basher, Z. & Raupach, M.J. (2012) Effects of Late-Cenozoic Glaciation on Habitat Availability in Antarctic Benthic Shrimps (Crustacea: Decapoda: Caridea). PLoS ONE, 7, e46283.				Dambach, J., Thatje, S., Rödder, D., Basher, Z. & Raupach, M.J. (2012) Effects of Late-Cenozoic Glaciation on Habitat Availability in Antarctic Benthic Shrimps (Crustacea: Decapoda: Caridea). PLoS ONE, 7, e46283.	Journal
JD2	Notocrangon antarcticus	-76.594	176.828									Antarctic Ocean	Arthropoda	Malacostraca	Decapoda	Crangonidae	Notocrangon	antarcticus	Pfeffer, 1887													Dambach, J., Thatje, S., Rödder, D., Basher, Z. & Raupach, M.J. (2012) Effects of Late-Cenozoic Glaciation on Habitat Availability in Antarctic Benthic Shrimps (Crustacea: Decapoda: Caridea). PLoS ONE, 7, e46283.				Dambach, J., Thatje, S., Rödder, D., Basher, Z. & Raupach, M.J. (2012) Effects of Late-Cenozoic Glaciation on Habitat Availability in Antarctic Benthic Shrimps (Crustacea: Decapoda: Caridea). PLoS ONE, 7, e46283.	Journal
JD3	Notocrangon antarcticus	-76.591	176.883									Antarctic Ocean	Arthropoda	Malacostraca	Decapoda	Crangonidae	Notocrangon	antarcticus	Pfeffer, 1887													Dambach, J., Thatje, S., Rödder, D., Basher, Z. & Raupach, M.J. (2012) Effects of Late-Cenozoic Glaciation on Habitat Availability in Antarctic Benthic Shrimps (Crustacea: Decapoda: Caridea). PLoS ONE, 7, e46283.				Dambach, J., Thatje, S., Rödder, D., Basher, Z. & Raupach, M.J. (2012) Effects of Late-Cenozoic Glaciation on Habitat Availability in Antarctic Benthic Shrimps (Crustacea: Decapoda: Caridea). PLoS ONE, 7, e46283.	Journal
JD4	Notocrangon antarcticus	-76.202	176.248									Antarctic Ocean	Arthropoda	Malacostraca	Decapoda	Crangonidae	Notocrangon	antarcticus	Pfeffer, 1887													Dambach, J., Thatje, S., Rödder, D., Basher, Z. & Raupach, M.J. (2012) Effects of Late-Cenozoic Glaciation on Habitat Availability in Antarctic Benthic Shrimps (Crustacea: Decapoda: Caridea). PLoS ONE, 7, e46283.				Dambach, J., Thatje, S., Rödder, D., Basher, Z. & Raupach, M.J. (2012) Effects of Late-Cenozoic Glaciation on Habitat Availability in Antarctic Benthic Shrimps (Crustacea: Decapoda: Caridea). PLoS ONE, 7, e46283.	Journal
JD5	Notocrangon antarcticus	-76.1931	176.296									Antarctic Ocean	Arthropoda	Malacostraca	Decapoda	Crangonidae	Notocrangon	antarcticus	Pfeffer, 1887													Dambach, J., Thatje, S., Rödder, D., Basher, Z. & Raupach, M.J. (2012) Effects of Late-Cenozoic Glaciation on Habitat Availability in Antarctic Benthic Shrimps (Crustacea: Decapoda: Caridea). PLoS ONE, 7, e46283.				Dambach, J., Thatje, S., Rödder, D., Basher, Z. & Raupach, M.J. (2012) Effects of Late-Cenozoic Glaciation on Habitat Availability in Antarctic Benthic Shrimps (Crustacea: Decapoda: Caridea). PLoS ONE, 7, e46283.	Journal
JD9	Notocrangon antarcticus	-75.6217	169.804									Antarctic Ocean	Arthropoda	Malacostraca	Decapoda	Crangonidae	Notocrangon	antarcticus	Pfeffer, 1887													Dambach, J., Thatje, S., Rödder, D., Basher, Z. & Raupach, M.J. (2012) Effects of Late-Cenozoic Glaciation on Habitat Availability in Antarctic Benthic Shrimps (Crustacea: Decapoda: Caridea). PLoS ONE, 7, e46283.				Dambach, J., Thatje, S., Rödder, D., Basher, Z. & Raupach, M.J. (2012) Effects of Late-Cenozoic Glaciation on Habitat Availability in Antarctic Benthic Shrimps (Crustacea: Decapoda: Caridea). PLoS ONE, 7, e46283.	Journal
JD15	Notocrangon antarcticus	-72.2875	170.233									Antarctic Ocean	Arthropoda	Malacostraca	Decapoda	Crangonidae	Notocrangon	antarcticus	Pfeffer, 1887													Dambach, J., Thatje, S., Rödder, D., Basher, Z. & Raupach, M.J. (2012) Effects of Late-Cenozoic Glaciation on Habitat Availability in Antarctic Benthic Shrimps (Crustacea: Decapoda: Caridea). PLoS ONE, 7, e46283.				Dambach, J., Thatje, S., Rödder, D., Basher, Z. & Raupach, M.J. (2012) Effects of Late-Cenozoic Glaciation on Habitat Availability in Antarctic Benthic Shrimps (Crustacea: Decapoda: Caridea). PLoS ONE, 7, e46283.	Journal
TAN0402/203b Invertebrate Nematocarcinus lanceopes, Bate 1888	Nematocarcinus lanceopes	-71.1562	171.174	2004	2	29	1165	1158	ORH		Ross 1	Southern Ocean	Arthropoda	Malacostraca	Decapoda	Nematocarcinidae	Nematocarcinus	lanceopes	Bate, 1888	NIWA	19.88	TAN0402/203b Invertebrate	2	29	60	60	1		2	29	2006-11-30	Any use of these data should acknowledge NIWA OBIS and include the URL nzobis.niwa.co.nz	MBIS BioRoss	NIWA	O	http://www.niwascience.co.nz/ncabb	BioRoss
TAN0402/214 Invertebrate Nematocarcinus lanceopes, Bate 1888	Nematocarcinus lanceopes	-67.4228	165.264	2004	3	3	1389	1444	ORH		Sturge	Southern Ocean	Arthropoda	Malacostraca	Decapoda	Nematocarcinidae	Nematocarcinus	lanceopes	Bate, 1888	NIWA	4.6	TAN0402/214 Invertebrate	3	3	63	63	12		3	3	2006-11-30	Any use of these data should acknowledge NIWA OBIS and include the URL nzobis.niwa.co.nz	MBIS BioRoss	NIWA	O	http://www.niwascience.co.nz/ncabb	BioRoss
TAN0402/254b Invertebrate Nematocarcinus lanceopes, Bate 1888	Nematocarcinus lanceopes	-66.3598	162.542	2004	3	5	720	985	ORH		Young	Southern Ocean	Arthropoda	Malacostraca	Decapoda	Nematocarcinidae	Nematocarcinus	lanceopes	Bate, 1888	NIWA	12.13	TAN0402/254b Invertebrate	3	5	65	65	37		3	5	2006-11-30	Any use of these data should acknowledge NIWA OBIS and include the URL nzobis.niwa.co.nz	MBIS BioRoss	NIWA	O	http://www.niwascience.co.nz/ncabb	BioRoss
TAN0402/257 Invertebrate Nematocarcinus lanceopes, Bate 1888	Nematocarcinus lanceopes	-66.2162	162.441	2004	3	5	1261	1395	Cone		Young	Southern Ocean	Arthropoda	Malacostraca	Decapoda	Nematocarcinidae	Nematocarcinus	lanceopes	Bate, 1888	NIWA	16.5	TAN0402/257 Invertebrate	3	5	65	65	9		3	5	2006-11-30	Any use of these data should acknowledge NIWA OBIS and include the URL nzobis.niwa.co.nz	MBIS BioRoss	NIWA	O	http://www.niwascience.co.nz/ncabb	BioRoss
TAN0402/263b Invertebrate Nematocarcinus lanceopes, Bate 1888	Nematocarcinus lanceopes	-66.1195	162.013	2004	3	6	960	1176	ORH		Young	Southern Ocean	Arthropoda	Malacostraca	Decapoda	Nematocarcinidae	Nematocarcinus	lanceopes	Bate, 1888	NIWA	1.97	TAN0402/263b Invertebrate	3	6	66	66	92		3	6	2006-11-30	Any use of these data should acknowledge NIWA OBIS and include the URL nzobis.niwa.co.nz	MBIS BioRoss	NIWA	O	http://www.niwascience.co.nz/ncabb	BioRoss
TAN0402/270 Invertebrate Nematocarcinus lanceopes, Bate 1888	Nematocarcinus lanceopes	-65.4983	161.044	2004	3	7	755	764	ORH		Balleny	Southern Ocean	Arthropoda	Malacostraca	Decapoda	Nematocarcinidae	Nematocarcinus	lanceopes	Bate, 1888	NIWA	10.83	TAN0402/270 Invertebrate	3	7	67	67	5		3	7	2006-11-30	Any use of these data should acknowledge NIWA OBIS and include the URL nzobis.niwa.co.nz	MBIS BioRoss	NIWA	O	http://www.niwascience.co.nz/ncabb	BioRoss
